# Supplementary material for: Anemia in women of reproductive age in Ecuador: Data from a national survey
Source: PLoS One. 2020 Sep 24;15(9):e0239585. doi: 10.1371/journal.pone.0239585 (PMC7514054; doi:10.1371/journal.pone.0239585)
Supplement: S1 File — (ZIP) [file pone.0239585.s002.zip]

Archive with 5 entries (4 files):
- EnsanutSAS11_15_19l.sas
- __MACOSX/
- __MACOSX/._EnsanutSAS11_15_19l.sas
- EnsanutSASfinal_severe11_15_19.sas
- __MACOSX/._EnsanutSASfinal_severe11_15_19.sas
