# Supplementary material for: Anemia in women of reproductive age in Ecuador: Data from a national survey
Source: PLoS One. 2020 Sep 24;15(9):e0239585. doi: 10.1371/journal.pone.0239585 (PMC7514054; doi:10.1371/journal.pone.0239585)
Supplement: S1 File — (ZIP) [file pone.0239585.s002.zip › EnsanutSAS11_15_19l.sas]

/* Importing data into SAS*/
proc import out=work.personas
  datafile='C:\Users\arsosa\Desktop\Bases.dta\ensanut_f1_personas.dta'
  dbms=DTA replace;
  run;

  proc import out=work.mef
  datafile='C:\Users\arsosa\Desktop\Bases.dta\ensanut_f2_mef.dta'
  dbms=DTA replace;
  run;

  proc import out=work.bioquimica
  datafile='C:\Users\arsosa\Desktop\Bases.dta\ensanut_f12_bioquimica.dta'
  dbms=DTA replace;
  run;

  proc import out=work.antro
  datafile='C:\Users\arsosa\Desktop\Bases.dta\ensanut_f10_antropometria.dta'
  dbms=DTA replace;
  run;

  /*Merging data bases*/

PROC SORT DATA=personas;
 BY idpers;
RUN;

PROC SORT DATA=MEF;
 BY idpers;
RUN;

PROC SORT DATA=bioquimica;
 BY idpers;
RUN;

PROC SORT DATA=antro;
 BY idpers;
RUN;

DATA personas_mef;
	MERGE personas (in=a) mef (in=b);
	BY idpers;
	if a and b;
RUN;

DATA personas_mef_bioquimica;
	MERGE bioquimica (in=a) personas_mef (in=b);
	BY idpers;
	if a and b;
RUN;

DATA personas_mef_bioquimica_antro;
	MERGE antro (in=a) personas_mef_bioquimica (in=b);
	BY idpers;
	if a and b;
RUN;

PROC CONTENTS DATA=personas_mef_bioquimica_antro;
RUN;

LIBNAME hola 'C:\Users\arsosa\Desktop\Bases.dta';

DATA hola.Totaldata;
	SET work.personas_mef_bioquimica_antro;
RUN;

/*Inclusion criteria*/
/*Removing pregnant women, however there is no pregnant women in the data set already */

PROC FREQ DATA =hola.Totaldata;
	TABLE f2200;
RUN;

/*restringuing to reproductive age women, however, already restricted to women in reproductive age*/
PROC FREQ DATA=hola.Totaldata;
	TABLE f2101;
RUN;

/*Creating variable anemia and correction for altitude */


DATA a;
	SET hola.Totaldata;
	if msnm<1000 then extra=0;
	if msnm>=1000 and msnm<1250 then extra=-0.2;
	if msnm>=1250 and msnm<1750 then extra=-0.5;
	if msnm>=1750 and msnm<2250 then extra=-0.8;
	if msnm>=2250 and msnm<2750 then extra=-1.3;
	if msnm>=2750 and msnm<3250 then extra=-1.9;
	if msnm>=3250 and msnm<3750 then extra=-2.7;
	if msnm>=3750 then extra=-3.5;
	if f2338a="fuma ocasionalmente" or f2338a="ya no fuma" 
		or f2338a="no responde" then smoke=0;
	if f2338b=<10 then smoke=0;
	if f2338b>=10 and f2338b<20 then smoke=-0.3;
	if f2338b>=20 and f2338b<40 then smoke=-0.5;
RUN;

PROC SORT DATA=a;
	BY f2338a;
RUN; 

PROC PRINT DATA=a;
	VAR f2338a f2338b smoke;
run;

proc freq data=a;
table smoke extra;
run;

DATA b;
	SET a;
	hb2=hb+extra+smoke;
RUN;

PROC SORT DATA=b;
	BY msnm;
RUN; 

PROC PRINT DATA=b;
	VAR msnm extra hb hb2;
run;

DATA anemia;
	SET b;
	if hb2<12 then anemia=1;
	else anemia=0;
	weight=(peso1+peso2)/2;
	height=((talla1+talla2)/2)/100;
	BMI=weight/(height*height);
	if f2215="." then f2215="0";
	if f2214a="." then f2214a="2";
	IF f2103="2" then f2103="1";
RUN;

PROC PRINT DATA=anemia;
	VAR peso1 peso2 weight talla1 talla2 height bmi;
RUN;

PROC SORT DATA=anemia;
	BY hb;
RUN;

PROC PRINT DATA=anemia;
	VAR hb anemia;
RUN;

/*Checking for normal distribution*/

PROC UNIVARIATE DATA=anemia noprint;
	VAR hb;
	histogram / normal (color=red w=5);
run;

/*Analysis per variable*/
PROC FORMAT;
	value		age		12-24="12-24"
						25-34="25-34"
						35-49="35-49";
	value		marital	6="Never"
						1="Currently"
						2="Currently"
						3="Formerly"
						4="Formerly"
						5="Formerly";
	value		educ	1-3="None"
						4="Primary"
						5="Secondary"
						6="Primary"
						7="Secondary"
						8-10="Higher";
	value		hijo	0="0"
						1-2="1-2"
						3-4="3-4"
						4-high=">4";
	value		bmi		low-<25="Normal <25"
						25-30="Overweight 25.0-29.99"
						30-high="Obesity >= 30";
RUN;
/*mean hemoglobin concentration*/
PROC SURVEYMEANS DATA=anemia;
	VAR hb2;
	strata area;
	cluster sector;
	weight pw;
RUN;

/*Overall prevalence of anemia*/
PROC SURVEYFREQ DATA=anemia;
	TABLE ANEMIA;
	strata area;
	cluster sector;
	weight pw;
RUN;

/*Creating group with anemia and without anemia*/
DATA ayes;
	SET anemia;
	if anemia="1";
RUN;

DATA ano;
	SET anemia;
	if anemia="0";
RUN;

/*Anos cumplidos*/
PROC SURVEYFREQ DATA=ayes;
	strata area;
	cluster sector;
	tables f2101;
	weight pw;
	format f2101 age.;
RUN;

PROC SURVEYFREQ DATA=ano;
	strata area;
	cluster sector;
	tables f2101;
	weight pw;
	format f2101 age.;
RUN;

PROC SURVEYLOGISTIC DATA=anemia;
	strata area;
	cluster sector;
	CLASS f2101 (ref="12-24")/param=ref;
	MODEL anemia (ref="0")=f2101/link=glogit;
	weight pw;
	format f2101 age.;
RUN;

/*Marital status*/
PROC SURVEYFREQ DATA=ayes;
	strata area;
	cluster sector;
	tables pd14;
	weight pw;
	format pd14 marital.;
RUN;

PROC SURVEYFREQ DATA=ano;
	strata area;
	cluster sector;
	tables pd14;
	weight pw;
	format pd14 marital.;
RUN;

PROC SURVEYLOGISTIC DATA=anemia;
	strata area;
	cluster sector;
	CLASS pd14 (ref="Formerly")/param=ref;
	MODEL anemia (ref="0")=pd14/link=glogit;
	weight pw;
	format pd14 marital.;
RUN;


/*Education level*/
PROC SURVEYFREQ DATA=ayes;
	strata area;
	cluster sector;
	tables pd19a;
	weight pw;
	format pd19a educ.;
RUN;

PROC SURVEYFREQ DATA=ano;
	strata area;
	cluster sector;
	tables pd19a;
	weight pw;
	format pd19a educ.;
RUN;

PROC SURVEYLOGISTIC DATA=anemia;
	strata area;
	cluster sector;
	CLASS pd19a (ref="None")/param=ref;
	MODEL anemia (ref="0")=pd19a/link=glogit;
	weight pw;
	format pd19a educ.;
RUN;

/*Region*/
PROC SURVEYFREQ DATA=ayes;
	strata area;
	cluster sector;
	tables subreg;
	weight pw;
RUN;

PROC SURVEYFREQ DATA=ano;
	strata area;
	cluster sector;
	tables subreg;
	weight pw;
RUN;

PROC SURVEYLOGISTIC DATA=anemia;
	strata area;
	cluster sector;
	CLASS subreg (ref="Amazonia Rural")/param=ref;
	MODEL anemia (ref="0")=subreg/link=glogit;
	weight pw;
RUN;


/*Economic quintil*/
PROC SURVEYFREQ DATA=ayes;
	strata area;
	cluster sector;
	tables quint;
	weight pw;
RUN;

PROC SURVEYFREQ DATA=ano;
	strata area;
	cluster sector;
	tables quint;
	weight pw;
RUN;

PROC SURVEYLOGISTIC DATA=anemia;
	strata area;
	cluster sector;
	CLASS quint (ref="2")/param=ref;
	MODEL anemia (ref="0")=quint/link=glogit;
	weight pw;
RUN;

/*Number of children born alive*/
DATA ayes;
	SET ayes;
	if f2215="." then f2215="0";
RUN;
PROC SURVEYFREQ DATA=ayes;
	strata area;
	cluster sector;
	tables f2215;
	weight pw;
	format f2215 hijo.;
RUN;

DATA ano;
	SET ano;
	if f2215="." then f2215="0";
RUN;

PROC SURVEYFREQ DATA=ano;
	strata area;
	cluster sector;
	tables f2215;
	weight pw;
	format f2215 hijo.;
RUN;

PROC SURVEYLOGISTIC DATA=anemia;
	strata area;
	cluster sector;
	CLASS f2215 (ref="0")/param=ref;
	MODEL anemia (ref="0")=f2215/link=glogit;
	weight pw;
	format f2215 hijo.;
RUN;

/*Abortion history*/
proc freq data=ayes;
table f2214a;
run;

DATA ayes;
	SET ayes;
	if f2214a="." then f2214a="2";
RUN;

PROC SURVEYFREQ DATA=ayes;
	strata area;
	cluster sector;
	tables f2214a;
	weight pw;
RUN;

DATA ano;
	SET ano;
	if f2214a="." then f2214a="2";
RUN;

PROC SURVEYFREQ DATA=ano;
	strata area;
	cluster sector;
	tables f2214a;
	weight pw;
RUN;

PROC SURVEYLOGISTIC DATA=anemia;
	strata area;
	cluster sector;
	CLASS f2214a (ref="no")/param=ref;
	MODEL anemia (ref="0")=f2214a/link=glogit;
	weight pw;
RUN;

/*Ethnicity*/
PROC SURVEYFREQ DATA=ayes;
	strata area;
	cluster sector;
	tables gr_etn;
	weight pw;
RUN;

PROC SURVEYFREQ DATA=ano;
	strata area;
	cluster sector;
	tables gr_etn;
	weight pw;
RUN;

PROC SURVEYLOGISTIC DATA=anemia;
	strata area;
	cluster sector;
	CLASS gr_etn (ref="Resto de la Poblacion")/param=ref;
	MODEL anemia (ref="0")=gr_etn/link=glogit;
	weight pw;
RUN;


/*Contraceptive history*/

PROC SURVEYFREQ DATA=ayes;
	strata area;
	cluster sector;
	tables f2404;
	weight pw;
RUN;

PROC SURVEYFREQ DATA=ano;
	strata area;
	cluster sector;
	tables f2404;
	weight pw;
RUN;

PROC SURVEYLOGISTIC DATA=anemia;
	strata area;
	cluster sector;
	CLASS f2404 (ref="ha usado pero no usa actualmente")/param=ref;
	MODEL anemia (ref="0")=f2404/link=glogit;
	weight pw;
RUN;

/*Working status*/
DATA ayes;
	SET ayes;
	IF f2103="2" then f2103="1";
RUN;

PROC SURVEYFREQ DATA=ayes;
	strata area;
	cluster sector;
	tables f2103;
	weight pw;
RUN;

DATA ano;
	SET ano;
	IF f2103="2" then f2103="1";
RUN;

PROC SURVEYFREQ DATA=ano;
	strata area;
	cluster sector;
	tables f2103;
	weight pw;
RUN;


PROC SURVEYLOGISTIC DATA=anemia;
	strata area;
	cluster sector;
	CLASS f2103 (ref="si con pago en dinero")/param=ref;
	MODEL anemia (ref="0")=f2103/link=glogit;
	weight pw;
RUN;

/*Literacy status*/
PROC SURVEYFREQ DATA=ayes;
	strata area;
	cluster sector;
	tables pd15;
	weight pw;
RUN;

PROC SURVEYFREQ DATA=ano;
	strata area;
	cluster sector;
	tables pd15;
	weight pw;
RUN;

PROC SURVEYLOGISTIC DATA=anemia;
	strata area;
	cluster sector;
	CLASS pd15 (ref="si")/param=ref;
	MODEL anemia (ref="0")=pd15/link=glogit;
	weight pw;
RUN;

/*BMI*/
PROC SURVEYFREQ DATA=ayes;
	strata area;
	cluster sector;
	tables bmi;
	weight pw;
	format bmi bmi.;
RUN;

PROC SURVEYFREQ DATA=ano;
	strata area;
	cluster sector;
	tables bmi;
	weight pw;
	format bmi bmi.;
RUN;

PROC SURVEYLOGISTIC DATA=anemia;
	strata area;
	cluster sector;
	CLASS bmi (ref="Normal <25")/param=ref;
	MODEL anemia (ref="0")=bmi/link=glogit;
	weight pw;
	format bmi bmi.;
RUN;


/*Mutivariate model with significant variables*/
/*New references table*/
PROC SURVEYLOGISTIC DATA=anemia;
	strata area;
	cluster sector;
	CLASS f2101 (ref="12-24") pd14 (ref="Formerly") pd19a (ref="None")
 	subreg (ref="Amazonia Rural") quint (ref="5") f2215 (ref="0") 
	f2404 (ref="ha usado pero no usa actualmente")
	pd15 (ref="si") f2103 (ref="si con pago en dinero")/param=ref;
	MODEL anemia (ref="0")= f2101 pd14 pd19a subreg quint f2215 f2404 pd15 f2103
	/link=glogit;
	weight pw;
	format f2101 age. pd14 marital. f2215 hijo. pd19a educ.;
RUN;


proc freq data=anemia;
table f2404;
run;
	
